# Supplementary material for: Enhancing Mechanical and Antimicrobial Properties of Dialdehyde Cellulose–Silver Nanoparticle Composites through Ammoniated Nanocellulose Modification
Source: Molecules. 2024 Apr 30;29(9):2065. doi: 10.3390/molecules29092065 (PMC11085600; doi:10.3390/molecules29092065)
Supplement: Supplementary file 1 [file molecules-29-02065-s001.zip]

Archive with 1 entries (1 files):
- molecules-2962012-supplementary.pdf
